# Supplementary material for: Affinity Maturation and Characterization of the Novel Monoclonal Antibody (mAb) PB-223 Targeting Cancer-Specific O-Glycans Terminating with α(2,6) Sialic Acids
Source: Cancers (Basel). 2026 Jul 20;18(14):2336. doi: 10.3390/cancers18142336 (PMC13406998; doi:10.3390/cancers18142336)
Supplement: Supplementary file 1 [file cancers-18-02336-s001.zip]

Archive with 5 entries (4 files):
- File S1-supplementary materials and methods/
- File S1-supplementary materials and methods/human-on-human HRP polymer kit section 2.6.pdf
- File S1-supplementary materials and methods/protocol details IHC section 2.6.pdf
- Supplemental Figure S1.tif
- Supplemental Figure S2.pdf
